# Supplementary material for: Midfacial Morphology and Neandertal–Modern Human Interbreeding
Source: Biology (Basel). 2022 Aug 3;11(8):1163. doi: 10.3390/biology11081163 (PMC9404802; doi:10.3390/biology11081163)
Supplement: Supplementary file 1 [file biology-11-01163-s001.zip]

Archive with 1 entries (1 files):
- biology-1825896-supplementary.pdf
